# Supplementary material for: Data on initial leaf P concentrations and final dry matter yields of silage maize in response to row-injected cattle slurry
Source: Data Brief. 2020 Apr 21;30:105570. doi: 10.1016/j.dib.2020.105570 (PMC7184129; doi:10.1016/j.dib.2020.105570)
Supplement: Supplementary file 1 [file mmc1.xlsx]

## Sheet: Sheet1
Location	Abbreviation	Treatment_new	Replicate	P_koncentration_5_leaf stage	N-koncentration_5_leaf stage	DM_yield_harvest_hkg	PU_harvest	P_input	P_balance
Foulum	BB untreated 17cm	5	1	0.25	4.64	148.781	31.244	31.8182	0.574172
Foulum	BB untreated 17cm	5	2	0.25	4.86	155.101	27.9182	31.8182	3.89995
Foulum	BB untreated 17cm	5	3	0.26	4.94	163.451	35.9593	31.8182	-4.14113
Foulum	BB untreated 17cm	5	4	0.22	4.72			31.8182
Foulum	NB untreated	6	1	0.33	4.97	168.079	31.9351	31.8182	-0.116885
Foulum	NB untreated	6	2	0.3	4.61	164.57	34.5598	31.8182	-2.74158
Foulum	NB untreated	6	3	0.33	4.91	170.482	40.9158	31.8182	-9.09762
Foulum	NB untreated	6	4	0.24	4.38			31.8182
Foulum	NB+SA	7	1	0.37	5.45	172.428	41.3827	31.8182	-9.56451
Foulum	NB+SA	7	2	0.39	5.51	175.007	33.2513	31.8182	-1.43315
Foulum	NB+SA	7	3	0.36	5.33	173.975	36.5346	31.8182	-4.71646
Foulum	NB+SA	7	4	0.37	5.43	168.347	33.6694	31.8182	-1.8512
Foulum	NB+NI	8	1	0.35	4.91	173.43	34.686	31.8182	-2.8678
Foulum	NB+NI	8	2	0.38	5.11	171.243	34.2485	31.8182	-2.43034
Foulum	NB+NI	8	3	0.38	5.5	174.177	38.3189	31.8182	-6.50067
Foulum	NB+NI	8	4	0.39	5.5	170.008	37.4017	31.8182	-5.58351
Foulum	BB untreated	10	1	0.29	4.96			31.8182
Foulum	BB untreated	10	2	0.27	4.91	153.586	30.7172	31.8182	1.10102
Foulum	BB untreated	10	3	0.3	4.73	162.367	32.4733	31.8182	-0.655118
Foulum	BB untreated	10	4	0.34	5.27	167.933	36.9453	31.8182	-5.12708
Foulum	BB+SA	11	1	0.35	5.33	176.927	35.3853	31.8182	-3.56712
Foulum	BB+SA	11	2	0.37	5.23	177.539	31.957	31.8182	-0.138838
Foulum	BB+SA	11	3	0.35	4.8	176.05	36.9706	31.8182	-5.15242
Foulum	BB+SA	11	4	0.35	4.91	177.908	30.2443	31.8182	1.57389
Foulum	BB+NI	12	1	0.35	5.33	171.287	35.9704	31.8182	-4.15219
Foulum	BB+NI	12	2	0.36	4.83	175.081	33.2654	31.8182	-1.44723
Foulum	BB+NI	12	3	0.38	5.12	169.881	37.3738	31.8182	-5.55562
Foulum	BB+NI	12	4	0.36	5.51	179.336	37.6606	31.8182	-5.84244
Havris	BB untreated 17cm	5	1	0.33	4.78	138.248	24.8846	31.8182	6.93358
Havris	BB untreated 17cm	5	2	0.35	4.86	149.73	23.9568	31.8182	7.86135
Havris	BB untreated 17cm	5	3	0.29	4.8	166.928	36.7242	31.8182	-4.90607
Havris	BB untreated 17cm	5	4	0.35	4.75	150.482	30.0964	31.8182	1.72174
Havris	NB untreated	6	1	0.35	4.76	148.321	23.7314	31.8182	8.08681
Havris	NB untreated	6	2	0.4	5.14	146.018	24.8231	31.8182	6.9951
Havris	NB untreated	6	3	0.37	4.39	157.747	20.5071	31.8182	11.3111
Havris	NB untreated	6	4	0.37	4.57	152.25	30.45	31.8182	1.36818
Havris	NB+SA	7	1	0.36	4.32	123.676	22.2617	31.8182	9.55645
Havris	NB+SA	7	2	0.38	5.16	155.906	24.945	31.8182	6.87321
Havris	NB+SA	7	3	0.38	4.96	168.448	38.743	31.8182	-6.92484
Havris	NB+SA	7	4	0.36	4.97	159.291	27.0795	31.8182	4.73864
Havris	NB+NI	8	1	0.37	4.85	126.216	22.7189	31.8182	9.09927
Havris	NB+NI	8	2	0.37	4.95	155.182	27.9328	31.8182	3.88539
Havris	NB+NI	8	3	0.38	4.92	162.198	27.5737	31.8182	4.24452
Havris	NB+NI	8	4	0.37	5.14	166.008	34.8618	31.8182	-3.04358
Havris	BB untreated	10	1	0.33	4.71	133.805	20.0708	31.8182	11.7474
Havris	BB untreated	10	2	0.37	4.61	152.068	28.8929	31.8182	2.92532
Havris	BB untreated	10	3	0.33	5.25	161.275	37.0933	31.8182	-5.27511
Havris	BB untreated	10	4	0.38	4.87	156.912	28.2442	31.8182	3.57395
Havris	BB+SA	11	1	0.39	5.07	140.612	28.1225	31.8182	3.6957
Havris	BB+SA	11	2	0.43	4.96	154.825	30.9649	31.8182	0.853242
Havris	BB+SA	11	3	0.37	4.94			31.8182
Havris	BB+SA	11	4	0.41	5.12	166.13	24.9195	31.8182	6.8987
Havris	BB+NI	12	1	0.31	4.65	147.583	29.5166	31.8182	2.30154
Havris	BB+NI	12	2	0.41	4.73	163.083	35.8783	31.8182	-4.06012
Havris	BB+NI	12	3	0.38	4.82	172.814	29.3783	31.8182	2.43984
Havris	BB+NI	12	4	0.39	5.05	173.677	32.9986	31.8182	-1.18043
